# Supplementary material for: Lipid Metabolism and Circadian Regulation in Wing Polyphenism of Rhopalosiphum padi: Transcriptomic Validation of Key DEGs for Biocontrol
Source: Genes (Basel). 2025 Sep 30;16(10):1163. doi: 10.3390/genes16101163 (PMC12564907; doi:10.3390/genes16101163)
Supplement: Supplementary file 1 [file genes-16-01163-s001.zip]

Archive with 1 entries (1 files):
- genes-3897008-supplementary.pdf
